# Supplementary material for: Multicenter Experience with Good Manufacturing Practice Production of [11C]PiB for Amyloid Positron Emission Tomography Imaging
Source: Pharmaceuticals (Basel). 2024 Feb 7;17(2):217. doi: 10.3390/ph17020217 (PMC10892710; doi:10.3390/ph17020217)
Supplement: Supplementary file 1 [file pharmaceuticals-17-00217-s001.zip]

Archive with 1 entries (1 files):
- pharmaceuticals-2822546-supplementary.pdf
